# Supplementary material for: First Report on the Molecular Detection and Characterization of Rickettsia felis in Laelapidae (Acari: Mesostigmata) Mites in Malaysia
Source: Vet Sci. 2025 May 6;12(5):443. doi: 10.3390/vetsci12050443 (PMC12115656; doi:10.3390/vetsci12050443)
Supplement: Supplementary file 1 [file vetsci-12-00443-s001.zip]

Archive with 1 entries (1 files):
- vetsci-3523657-supplementary.pdf
